# Supplementary material for: The utility of innominate dry bone weight in age estimation: A new pelvic aging method
Source: PLoS One. 2026 May 29;21(5):e0350291. doi: 10.1371/journal.pone.0350291 (PMC13221078; doi:10.1371/journal.pone.0350291)
Supplement: S1 File — Table with innominate height (in mm) and innominate weight (in grams) data collected for this study. (XLSX) [file pone.0350291.s001.xlsx]

## Sheet: in
Individual ID	Innominate Height	Innominate Weight (g)
1	192	133
2	195	167
3	198	161
4	204	152
5	212	178
6	183	151
7	198	167
8	216	197
9	215	199
10	218	146
11	201	207
12	212	175
13	202	144
14	212	177
15	213	188
16	220	204
17	219	216
18	204	158
19	215	176
20	211	163
21	200	154
22	188	154
23	228	175
24	217	214
25	218	167
26	218	219
27	220	202
28	206	156
29	229	200
30	189	118
31	230	246
32	221	166
33	200	208
34	195	154
35	201	167
36	197	129
37	226	265
38	212	123
39	201	203
40	203	176
41	192	217
42	201	194
43	220	165
44	208	165
45	225	205
46	226	218
47	236	288
48	204	183
49	200	184
50	184	195
51	209	227
52	202	177
53	214	134
54	195	142
55	217	167
56	200	114
57	203	197
58	200	152
59	218	244
60	225	279
61	226	171
62	217	195
63	203	163
64	207	182
65	193	111
66	200	190
67	182	168
68	210	166
69	228	219
70	205	176
71	208	186
72	194	161
73	207	180
74	192	154
75	203	179
76	205	177
77	198	170
78	202	160
79	197	145
80	197	191
81	199	169
82	210	224
83	234	212
84	227	238
85	216	203
86	208	221
87	201	196
88	215	190
89	198	161
90	224	210
91	205	220
92	187	138
93	186	167
94	199	178
95	214	254
96	217	224
97	205	195
98	230	256
99	229	240
100	224	234
101	188	148
102	201	198
103	212	222
104	220	215
105	171	109
106	208	228
107	204	167
108	215	197
109	230	229
110	199	195
111	212	188
112	182	151
113	196	133
114	188	167
115	233	241
116	204	174
117	198	166
118	205	170
119	225	138
120	213	202
121	215	191
122	199	194
123	205	162
124	205	184
125	198	122
126	186	139
127	180	94
128	201	221
129	207	236
130	213	233
131	183	88
132	205	144
133	210	178
134	220	216
135	217	195
136	201	123
137	198	128
138	199	197
139	211	228
140	228	216
141	202	163
142	208	203
143	184	137
144	203	160
145	200	116
146	203	168
147	202	173
148	190	116
149	214	160
150	182	125
151	207	113
152	212	187
153	206	124
154	194	147
155	210	206
156	200	164
157	228	182
158	219	125
159	188	160
160	186	81
161	193	143
162	184	134
163	173	137
164	240	248
165	180	81
166	197	140
167	199	133
168	216	192
169	183	126
170	211	234
171	206	220
172	222	198
173	184	133
174	205	137
175	181	146
176	208	143
177	226	250
178	212	232
179	199	189
180	214	157
181	228	239
182	209	116
183	198	166
184	205	186
185	221	155
186	211	128
187	224	195
188	227	194
189	203	129
190	204	166
191	184	157
192	213	178
193	177	141
194	208	219
195	203	176
196	234	248
197	181	139
198	199	200
199	195	126
200	188	133
201	179	154
202	205	134
203	199	150
204	201	129
205	211	162
206	222	221
207	210	163
208	199	189
209	206	125
210	182	134
211	221	182
212	217	213
213	191	180
214	188	86
215	206	161
216	208	97
217	193	155
218	199	170
219	233	199
220	199	82
221	221	176
222	207	148
223	197	95
224	191	188
225	197	105
226	197	139
227	192	161
228	193	120
229	207	149
230	204	88
231	206	97
232	195	147
233	200	144
234	190	119
235	179	147
236	198	120
237	218	222
238	222	166
239	182	120
240	218	153
241	203	124
242	189	150
243	185	148
244	192	142
245	191	127
246	201	132
247	175	123
248	232	219
249	233	132
250	215	202
251	196	161
252	200	159
253	196	167
254	205	107
255	201	100
256	203	80
257	210	132
258	201	134
259	204	133
260	193	146
261	201	120
262	197	152
263	197	114
264	223	124
265	204	155
266	222	157
267	215	208
268	198	166
269	239	189
270	221	176
271	212	103
272	200	159
273	195	147
274	182	152
275	199	151
276	230	160
277	232	181
278	192	202
279	217	229
280	188	100
281	212	105
282	194	134
283	202	147
284	211	205
285	196	94
286	218	124
287	190	133
288	203	157
289	226	125
290	201	151
291	194	155
292	224	185
293	226	183
294	216	245
295	210	169
296	185	114
297	216	141
298	207	160
299	206	135
300	207	163
301	194	131
302	220	158
303	223	199
304	200	131
305	232	230
306	211	152
307	194	131
308	217	194
309	227	149
310	232	191
311	188	107
312	192	114
313	188	121
314	192	98
315	201	109
316	197	154
317	216	131
318	216	209
319	214	138
320	200	187
321	216	151
322	221	244
323	230	155
324	208	192
325	188	130
326	207	226
327	210	225
328	237	206
329	227	212
330	210	130
331	179	135
332	201	113
333	179	152
334	197	106
335	200	192
336	196	134
337	190	118
338	177	108
339	175	81
340	230	182
341	211	137
342	223	160
343	221	297
344	217	166
345	200	141
346	220	194
347	221	216
348	192	142
349	207	185
350	190	70
351	203	125
352	194	177
353	192	161
354	194	160
355	202	106
356	218	145
357	202	131
358	240	244
359	212	138
360	228	150
361	187	73
362	238	260
363	224	167
364	201	121
365	210	129
366	184	104
367	195	130
368	220	190
369	226	192
370	230	209
371	231	145
372	192	124
373	210	163
374	234	295
375	210	121
376	192	150
377	205	182
378	190	78
379	225	198
380	224	264
381	210	222
382	189	164
383	188	133
